# Supplementary material for: AnchorFCI: harnessing genetic anchors for enhanced causal discovery of cardiometabolic disease pathways
Source: Front Genet. 2024 Dec 9;15:1436947. doi: 10.3389/fgene.2024.1436947 (PMC11663939; doi:10.3389/fgene.2024.1436947)
Supplement: Supplementary file 2 [file DataSheet2.zip]

Archive with 52 entries (51 files):
- figures/
- __MACOSX/._figures
- figures/Fig1B.jpg
- __MACOSX/figures/._Fig1B.jpg
- figures/Fig1C.jpg
- __MACOSX/figures/._Fig1C.jpg
- figures/Fig1A.jpg
- __MACOSX/figures/._Fig1A.jpg
- figures/Fig0D.jpg
- __MACOSX/figures/._Fig0D.jpg
- figures/Fig1D.jpg
- __MACOSX/figures/._Fig1D.jpg
- figures/Fig1E.jpg
- __MACOSX/figures/._Fig1E.jpg
- figures/Fig0A.jpg
- __MACOSX/figures/._Fig0A.jpg
- figures/Fig0C.jpg
- __MACOSX/figures/._Fig0C.jpg
- figures/FIg2.jpg
- __MACOSX/figures/._FIg2.jpg
- figures/Fig0B.jpg
- __MACOSX/figures/._Fig0B.jpg
- figures/Fig1F.jpg
- __MACOSX/figures/._Fig1F.jpg
- figures/FigSuppl1.jpg
- __MACOSX/figures/._FigSuppl1.jpg
- figures/FigSuppl2.jpg
- __MACOSX/figures/._FigSuppl2.jpg
- figures/Fig4D.jpg
- __MACOSX/figures/._Fig4D.jpg
- figures/Fig4E.jpg
- __MACOSX/figures/._Fig4E.jpg
- figures/Fig4G.jpg
- __MACOSX/figures/._Fig4G.jpg
- figures/Fig4F.jpg
- __MACOSX/figures/._Fig4F.jpg
- figures/Fig4B.jpg
- __MACOSX/figures/._Fig4B.jpg
- figures/Fig4C.jpg
- __MACOSX/figures/._Fig4C.jpg
- figures/Fig4A.jpg
- __MACOSX/figures/._Fig4A.jpg
- figures/FIg3C.jpg
- __MACOSX/figures/._FIg3C.jpg
- figures/FIg3B.jpg
- __MACOSX/figures/._FIg3B.jpg
- figures/Fig3A.jpg
- __MACOSX/figures/._Fig3A.jpg
- figures/Fig3E.jpg
- __MACOSX/figures/._Fig3E.jpg
- figures/FIg3D.jpg
- __MACOSX/figures/._FIg3D.jpg
